# Supplementary material for: Extrafine Beclometasone Dipropionate/Formoterol NEXThaler on Device Usability, Adherence, Asthma Control and Quality of Life. A Panhellenic Prospective, Non-Interventional Observational Study in Patients with Asthma—The NEXT-Step Study
Source: J Pers Med. 2022 Jan 22;12(2):146. doi: 10.3390/jpm12020146 (PMC8876660; doi:10.3390/jpm12020146)
Supplement: Supplementary file 1 [file jpm-12-00146-s001.zip]

Archive with 1 entries (1 files):
- jpm-1459874-supplementary.pdf
